# Supplementary material for: Bayesian Phylogenetic Inference using Relaxed-clocks and the Multispecies Coalescent
Source: Mol Biol Evol. 2022 Jul 30;39(8):msac161. doi: 10.1093/molbev/msac161 (PMC9366188; doi:10.1093/molbev/msac161)
Supplement: msac161_Supplementary_Data [file msac161_supplementary_data.zip]

Archive with 2 entries (2 files):
- bppRelaxedClock-SI.tex
- bppRelaxedClock-SI.pdf
