# Supplementary material for: Bayesian Phylogenetic Inference using Relaxed-clocks and the Multispecies Coalescent
Source: Mol Biol Evol. 2022 Jul 30;39(8):msac161. doi: 10.1093/molbev/msac161 (PMC9366188; doi:10.1093/molbev/msac161)
Supplement: msac161_Supplementary_Data [file msac161_supplementary_data.zip › bppRelaxedClock-SI.tex]

\documentclass{article1}

\def\vol{00}
\def\issue{000}
\def\copyrightyear{2050}

\usepackage{mathptmx}
%\usepackage{mathpazo}
\usepackage[justification=justified, font=small]{caption}
\usepackage{booktabs}
\usepackage{natbib}
\usepackage{placeins}
\usepackage{bm}
\usepackage{xcolor}
\usepackage{xr}
\externaldocument{bppRelaxedClock}

%\usepackage[modulo, switch]{lineno}
%\linenumbers

%\bibpunct{[}{]}{,}{n}{}{;}

\renewcommand{\d}{\mathrm{d}}
\DeclareMathOperator{\e}{\mathrm{e}}
\DeclareMathOperator{\E}{\mathbb{E}}
\renewcommand{\P}{\mathbb{P}}
\DeclareMathOperator{\I}{\mathbb{I}}
\DeclareMathOperator{\U}{\mathbb{U}}

\newcommand{\red}[1]{{\color{red}{#1}}}
\newcommand{\blue}[1]{{\color{blue}{#1}}}

\setcounter{table}{0}
\setcounter{figure}{0}
\setcounter{equation}{0}
\renewcommand{\thetable}{S\arabic{table}}
\renewcommand{\thefigure}{S\arabic{figure}}
\renewcommand{\theequation}{A\arabic{equation}}

\begin{document}

\title{Online Supplemental Information for \\
  Bayesian phylogenetic inference using relaxed-clocks and the multispecies
   coalescent}

\author[Flouri et al.]{Tom\'{a}\v{s} Flouri (orcid: 0000-0002-8474-9507)$^{1}$,
	Jun Huang (orcid: 0000-0002-4196-9729)$^{1,2}$,
	Xiyun Jiao (orcid: )$^{1,3}$,
	Paschalia Kapli$^1$,
	Bruce Rannala (orcid: 0000-0002-8355-9955)$^4$ and
	Ziheng Yang (orcid: 0000-0003-3351-7981)\,$^{1,}$ \footnote{Correspondence: z.yang@ucl.ac.uk}
}

\section*{Supplemental Information}

\subsection*{SI text. Simulations to validate the MCMC algorithms in \textsc{bpp}}

We present two sets of tests to validate our implementation of the MCMC algorithms under
MSC-relaxed clocks in \textsc{bpp}.  In the first set, we ran \textsc{bpp} with the
likelihood fixed at 1 to confirm \textsc{bpp} is sampling from the prior, which may be
analytically tractable.  In the second set, we simulate many replicate datasets, each
simulated using parameter values sampled from the prior, to confirm that the posterior,
averaged over the replicate datasets, matches the prior.

\subsubsection{Running the MCMC algorithm without data}

The species tree topology is fixed at $((A,B),C)$ (fig.~\ref{fig:model-tree-nni}a),
corresponding to the A00 analysis of \cite{Yang2015}.  A dataset of three loci, with 2
sequences per species per locus, was generated and used.  The control variable
\texttt{usedata = 0} in \textsc{bpp} instructs the program to read the sequence data and
use the number of sequences, but ignore the sequence length or the sequence data during
the algorithm, with the likelihood always fixed at 1.

The five $\theta$ parameters in the MSC model (fig.~\ref{fig:model-tree-nni}a) are
assigned the gamma prior $\theta \sim G(2,200)$, with mean 0.01.  We plotted three of
them: $\theta_A, \theta_{AB}, \theta_{ABC}$.  The root age on the species tree is assigned
a gamma prior, $\tau_{ABC} \sim G(2, 20)$, with mean 0.1.  Given $\tau_{ABC}$, the node
age $\tau_{AB}$ is assumed to be uniform, $\tau_{AB}|\tau_{ABC} \sim \U(0, \tau_{ABC})$,
so that $\tau_{AB}$ has the prior density
\begin{equation} \label{eq:tau-AB}
	\begin{aligned}
		f(\tau_{AB})
		&= \int_0^\infty f(\tau_{AB}|\tau_{ABC})f(\tau_{ABC}) \cdot \mathbb{I}_{\tau_{AB}<\tau_{ABC}} \,\d\tau_{ABC} \\
		&= \int_{\tau_{AB}}^\infty \frac{1}{\tau_{ABC}} \cdot
		\frac{\beta^\alpha}{\Gamma(\alpha)}
		\tau_{ABC}^{\alpha - 1} \e^{-\beta \tau_{ABC}}
		\d \tau_{ABC} \\
		&= 	\frac{\beta}{\alpha-1} \times 
		\int_{\tau_{AB}}^\infty \frac{\beta^{\alpha-1}}{\Gamma(\alpha-1)}
		\tau_{ABC}^{\alpha - 2} \e^{-\beta \tau_{ABC}}
		\d \tau_{ABC} \\		
		&= \tfrac{\beta}{\alpha-1} \bigl[ 1 - G(\tau_{AB}, \alpha-1,\beta) \bigr] ,
	\end{aligned}
\end{equation}
where $\alpha=2$ and $\beta=20$ are parameters in the prior $\tau_{ABC} \sim$ G$(2, 20)$,
and $G(x, \alpha-1, \beta)$ is the CDF for the gamma distribution G$(\alpha-1, \beta)$.
The mean of $\tau_{AB}$ is $\E(\E(\tau_{AB}|\tau_{ABC})) = \frac{1}{2}\E(\tau_{ABC}) =
0.05$.

The GTR+$\Gamma_4$ substitution model \citep{Yang1994a, Yang1994b} is assumed, with the
exchangeability rates ($a,b,c,d,e,f$, scaled to sum to 1) assigned the Dirichlet prior
dir$(2,1,1,1,1,2)$, with prior expectation of 2 for the transition/transversion rate
ratio.  The base-frequency parameters are assigned a uniform Dirichlet prior, $(\pi_T,
\pi_C, \pi_A, \pi_G) \sim$ dir$(1,1,1,1)$.  The shape parameter $\alpha$ for variable rates
among sites is assigned the gamma prior $\alpha \sim G(5, 5)$ with mean 1.

We used both the independent-rates (clock 2) and correlated-rates (clock 3) models, and
for each examined four model settings, with different prior distributions of the overall
rate and variance parameters ($\mu_i$ and $\nu_i$) among loci (conditional i.i.d.\ versus
gamma-Dirichlet), and different kernel distributions of branch rates (gamma versus
log-normal).  We thus included all eight new relaxed-clock model settings implemented in
\textsc{bpp}: %
\vspace{5pt} %
\\ %
2a) \texttt{\footnotesize locusrate = 1 0 0 5 iid, clock = 2 10 100 5 iid LN} \\ %
2b) \texttt{\footnotesize locusrate = 1 0 0 5 iid, clock = 2 10 100 5 iid G}  \\ %
2c) \texttt{\footnotesize locusrate = 1 0 0 5 dir, clock = 2 10 100 5 dir LN} \\ %
2d) \texttt{\footnotesize locusrate = 1 0 0 5 dir, clock = 2 10 100 5 dir G } \\ %
\\  %
3a) \texttt{\footnotesize locusrate = 1 0 0 5 iid, clock = 3 10 100 5 iid LN} \\ %
3b) \texttt{\footnotesize locusrate = 1 0 0 5 iid, clock = 3 10 100 5 iid G } \\ %
3c) \texttt{\footnotesize locusrate = 1 0 0 5 dir, clock = 3 10 100 5 dir LN} \\ %
3d) \texttt{\footnotesize locusrate = 1 0 0 5 dir, clock = 3 10 100 5 dir G } \\ %

We used a burn-in of 32000 iterations, after which we took $10^5$ samples, sampling every
100 iterations.  There are thus eight runs of \textsc{bpp}, each requiring minimal
computation.

We monitored 12 parameters in the MSC-relaxed clock model for the species tree
$((A,B),C)$, for which the prior marginals are analytically available for comparison.
These are $\theta_A$, $\theta_{AB}$, $\theta_{ABC}$, $\tau_{ABC}$, $\tau_{AB}$, and the
locus-specific substitution parameters in the GTR+$\Gamma_4$: the exchangeability rates $a,
b, c, d, e, f$ and the gamma shape parameter $\alpha$.  The results are presented in
figures \ref{fig:validation-nodata-clock2}\&\ref{fig:validation-nodata-clock3}, which
showed perfect matches between the prior and the posterior.


\subsubsection{Bayesian simulation}

A Bayesian simulation was performed under the MSC+relaxed clock model and GTR+$\Gamma_4$
in which the parameters used to generate each replicate dataset were simulated from the
prior.  The objective was to confirm that the posterior samples of parameters generated
by applying \textsc{bpp} to the simulated replicate datasets, combined across replicate
datasets, represent a sample from the prior (see eq.~\ref{eq:bayesian-simulation}).
Errors in the calculation of the priors or likelihood, or in the MCMC algorithms or in
their implementations, are all likely to cause a mismatch.  This is thus a more
stringent test than simply running the MCMC without data and comparing against the prior
as that approach does not involve calculation of the likelihood function.

We considered the same eight relaxed-clock model settings as in the first test.  For each
setting we generated $R = 200$ replicate datasets, with $8\times 200 = 1600$ datasets in
total.  Each replicate dataset consisted of ten loci, with 2 sequences per species per
locus and with the sequence length to be 500 sites.  For each setting, we used the
following two steps to simulate and analyze each replicate dataset:

\begin{enumerate}
   \item Generate a simulation control file \texttt{MCcoal.ctl} by sampling parameters from
   the prior.  The species tree $((A,B),C)$ is fixed and $\theta$s and $\tau$s are sampled
   from their priors.  Sample $\theta_i \sim G(2,200)$, $\tau_{ABC} \sim G(2, 20)$ and
   $\tau_{AB} \sim \U(0, \tau_{ABC})$ \citep[][eq.~2]{Yang2010}.  Given the MSC parameters
   ($\theta$s and $\tau$s), the gene tree topologies and coalescent times are simulated
   under the MSC model \citep{Rannala2003}.  The average overall rate $\bar\mu$ is fixed at
   1 and, given $\bar\mu$, the overall rates for loci ($\mu_i$) are simulated using either a
   uniform Dirichlet (\texttt{dir}) or a gamma distribution (\texttt{iid}). The average
   rate-variance parameter $\bar\nu$ is simulated from a gamma prior $G(10,100)$ and, given
   $\bar\nu$, the variance parameters for loci ($\nu_i$) are simulated using either a
   uniform Dirichlet (\texttt{dir}) or a gamma distribution (\texttt{iid}).  The
   rate-evolution model then allows simulation of branch rates for loci and specifies gene
   tree branch lengths for each locus (the sum of segment lengths for each branch)
   (fig.~\ref{fig:model-tree-nni}a).  GTR exchangeability rates ($a,b,c,d,e,f$) are
   simulated for each locus from a Dirichlet distribution dir$(2,1,1,1,1,2)$, with prior
   expectation of 2 for the transition/transversion rate ratio.  The base-frequency
   parameters are simulated from a uniform Dirichlet, $(\pi_T, \pi_C, \pi_A, \pi_G) \sim$
   dir$(1,1,1,1)$. The shape parameter $\alpha$ for variable rates among sites is simulated
   as $\alpha \sim G(5, 5)$.  Given the gene tree topology and branch lengths, and the
   parameters in the GTR+$\Gamma_4$ model, we evolve the sequences along branches of the
   gene tree, and the sequences at the tips constitute the sequence data.  The
   \texttt{simulate} option of \textsc{bpp} is used to generate the gene trees and sequence
   data.  This step is also used to estimate the prior distributions for all parameters,
   even though the priors for some are analytically tractable (see below).
   
   \item Create the inference control file and analyze the replicate dataset to sample from
   the posterior.  The \textsc{bpp} control file for the A00 analysis \citep{Yang2015} is the
   same for all replicate datasets.  We used 32000 MCMC iterations as the burn-in, and then
   take 10000 samples, sampling every 50 iterations.  This excessive `thinning' is done to
   avoid very large files.  Analysis of each replicate dataset took $\sim 5$ minutes. 
\end{enumerate}

The MCMC samples for the 200 replicates are merged and used to estimate the density
using kernel density smoothing.  We monitored 16 parameters or gene-tree features:
$\theta_A, \theta_{AB}, \theta_{ABC}, \tau_{ABC}, \tau_{AB}$ on the species tree, and
locus-specific variables: $\mu_1$ and $\nu_1$, GTR rates $a,b,c,d,e,f$ and $\alpha$, and
tree height (TH or the root age) and tree length (TL or the sum of branch lengths) on
the gene tree.  The branch length on the gene tree is calculated as a sum over the
different segments and is a function of species divergence times ($\tau$s), coalescent
times ($t$s), and branch rates for the locus ($r_{ij}$)
(fig.~\ref{fig:model-tree-nni}a).  Note that the loci are exchangeable so we can average
over the loci to get more precise estimates.

The empirical prior distributions generated during step 1 and the average empirical
posterior distributions generated during step 2 are plotted in figures
\ref{fig:validation-bayesian-clock2}\&\ref{fig:validation-bayesian-clock3}.  These show
nearly perfect matches, as expected from theory (see eq.~\ref{eq:bayesian-simulation}).
Note that the priors for the 12 parameters examined in the first test above are
analytically tractable, even though here we estimated them empirically using sampled
values.  The other four parameters ($\mu_1,\nu_1$, TH and TL) are locus-specific.  The
average overall rate $\bar\mu$ is fixed at 1.  Given $\bar\mu$, the overall rate for the
locus ($\mu_1$) is generated using either the uniform Dirichlet distribution
(\texttt{dir}) or the gamma distribution (\texttt{iid}).  Thus $\mu_1$ should have the
mean $\E(\mu_1|\bar\mu) = \bar\mu = 1$.  The average rate variance parameter $\bar\nu$ is
sampled from the gamma prior $G(10,100)$.  Given $\bar\nu$, the variance parameter for the
locus ($\nu_1$) is generated using either the uniform Dirichlet distribution
(\texttt{dir}) or the gamma distribution (\texttt{iid}).  Thus $\nu_1$ should have the
mean $\E(\nu_1) = \E(\E(\nu_1|\bar\nu)) =0.1$.  We did not attempt to derive the prior
distributions of $\mu_1$ or $\nu_1$ analytically.  The gene tree topology, the coalescent
times, and the branch rates for the locus are generated under the MSC+relaxed clock model
(fig.~\ref{fig:model-dag}). Branch lengths on the gene tree are then calculated by summing
up the lengths of the segments (fig.~\ref{fig:model-tree-nni}a).  Those gene-tree features
do not appear to be tractable analytically.  We plotted the gene-tree tree height (the age
of the gene-tree root) and the tree length (the sum of branch lengths) and observed
near-perfect matches
(figs.~\ref{fig:validation-bayesian-clock2}\&\ref{fig:validation-bayesian-clock3}).


%\newpage
\bibliographystyle{natbib}
\renewcommand{\bibfont}{\scriptsize}
\bibliography{bppRelaxedClock}

\FloatBarrier


\begin{figure*}[th]
	\centering
	\includegraphics[scale=0.567890]{figs/fig-validation-nodata-clock2} \\
	
	\caption{True (black dashed line) and empirically estimated (red solid line) prior
	distributions of 12 parameters under the independent-rates model (clock 2) when the
	likelihood function is fixed at 1.  	The true distributions are plotted using their
	analytical densities.  The parameters include $\theta_A, \theta_{AB}, \theta_{ABC},
	\tau_{ABC}, \tau_{AB}$ on the species tree (fig.~\ref{fig:model-tree-nni}a); these all
	have gamma distributions except $\tau_{AB}$, the density of which is given in
	eq.~\ref{eq:tau-AB}.  The other parameters are for locus 1.  The gamma shape parameter
	for rate variation among sites $\alpha$ has a gamma prior, while the GTR exchangeability
	parameters ($a,b,c,d,e,f$) have marginal beta distributions beta$(2,6)$ and beta$(1,7)$.
	See SI text for details.  The four relaxed-clock settings are \\ %
		2a) \texttt{\small locusrate = 1 0 0 5 iid, clock = 2 10 100 5 iid LN} (i.i.d. prior for
		$\mu_i$ and $\nu_i$ among loci and log-normal kernel); \\ %
		2b) \texttt{\small locusrate = 1 0 0 5 iid, clock = 2 10 100 5 iid G} (i.i.d. prior for $\mu_i$
		and $\nu_i$ among loci and gamma kernel); \\ %
		2c) \texttt{\small locusrate = 1 0 0 5 dir, clock = 2 10 100 5 dir LN} (\texttt{dir} prior for
		$\mu_i$ and $\nu_i$ among loci and log-normal kernel); \\ %
		2d) \texttt{\small locusrate = 1 0 0 5 dir, clock = 2 10 100 5 dir G} (\texttt{dir} prior for
		$\mu_i$ and $\nu_i$ among loci and gamma kernel). %
} \label{fig:validation-nodata-clock2}
\end{figure*}

\begin{figure*}[th]
	\centering
	\includegraphics[scale=0.567890]{figs/fig-validation-nodata-clock3} \\
	
	\caption{True (black dashed line) and empirically estimated (red solid line) prior
  distributions of 12 parameters under the correlated-rates model (clock 3) when the
  likelihood function is fixed at 1.  See legend to figure
  \ref{fig:validation-nodata-clock2} for definitions of parameters.  The four relaxed-clock
  settings are \\ %
  %
  3a) \texttt{\small locusrate = 1 0 0 5 iid, clock = 3 10 100 5 iid LN} (i.i.d. prior for
  $\mu_i$ and $\nu_i$ among loci and log-normal kernel); \\ %
  3b) \texttt{\small locusrate = 1 0 0 5 iid, clock = 3 10 100 5 iid G} (i.i.d. prior for
  $\mu_i$ and $\nu_i$ among loci and gamma kernel); \\ %
  3c) \texttt{\small locusrate = 1 0 0 5 dir, clock = 3 10 100 5 dir LN} (\texttt{dir}
  prior for $\mu_i$ and $\nu_i$ among loci and log-normal kernel); \\ %
  3d) \texttt{\small locusrate = 1 0 0 5 dir, clock = 3 10 100 5 dir G} (\texttt{dir}
  prior for $\mu_i$ and $\nu_i$ among loci and gamma kernel). %
} \label{fig:validation-nodata-clock3}
\end{figure*}


\begin{figure*}[th]
	\centering
	\includegraphics[scale=0.567890]{figs/fig-validation-bayesian-clock2} \\
	
	\caption{Prior (black dashed line) and average posterior (red solid line) distributions
  of 16 parameters or quantities in a Bayesian simulation under the independent-rates model
  (clock 2). %
  TH is gene-tree tree height and TL is gene-tree tree length.  The four relaxed-clock
  settings are: \\ %
  %
  2a) \texttt{\small locusrate = 1 0 0 5 iid, clock = 2 10 100 5 iid LN} (i.i.d. prior
  for $\mu_i$ and $\nu_i$ among loci and log-normal kernel); \\ %
  2b) \texttt{\small locusrate = 1 0 0 5 iid, clock = 2 10 100 5 iid G} (i.i.d. prior
  for $\mu_i$ and $\nu_i$ among loci and gamma kernel); \\ %
  2c) \texttt{\small locusrate = 1 0 0 5 dir, clock = 2 10 100 5 dir LN} (\texttt{dir}
  prior for $\mu_i$ and $\nu_i$ among loci and log-normal kernel); \\ %
  2d) \texttt{\small locusrate = 1 0 0 5 dir, clock = 2 10 100 5 dir G} (\texttt{dir}
  prior for $\mu_i$ and $\nu_i$ among loci and gamma kernel). %
} \label{fig:validation-bayesian-clock2}
\end{figure*}

\begin{figure*}[th]
	\centering
	\includegraphics[scale=0.567890]{figs/fig-validation-bayesian-clock3} \\
	
	\caption{Prior (black dashed line) and average posterior (red solid line)
      distributions of 16 parameters or quantities in a Bayesian simulation under the
      correlated-rates model (clock 3) for four different settings: \\ %
      %
      3a) \texttt{\small locusrate = 1 0 0 5 iid, clock = 3 10 100 5 iid LN} (i.i.d. prior
      for $\mu_i$ and $\nu_i$ among loci and log-normal kernel); \\ %
      3b) \texttt{\small locusrate = 1 0 0 5 iid, clock = 3 10 100 5 iid G} (i.i.d. prior
      for $\mu_i$ and $\nu_i$ among loci and gamma kernel); \\ %
      3c) \texttt{\small locusrate = 1 0 0 5 dir, clock = 3 10 100 5 dir LN} (\texttt{dir}
      prior for $\mu_i$ and $\nu_i$ among loci and log-normal kernel); \\ %
      3d) \texttt{\small locusrate = 1 0 0 5 dir, clock = 3 10 100 5 dir G} (\texttt{dir}
      prior for $\mu_i$ and $\nu_i$ among loci and gamma kernel). \\ %
      %
      See legend to figure \ref{fig:validation-bayesian-clock2}. %
} \label{fig:validation-bayesian-clock3}
\end{figure*}


\begin{figure*}[th]
   \centering
   \includegraphics[scale=0.56789]{figs/fig-validation-bayesian-clock2-3datasets}
   
   \caption{Posterior distributions for three replicate datasets in the Bayesian
      simulation of figure \ref{fig:validation-bayesian-clock2}. %
   }  \label{fig:validation-bayesian-clock2-3datasets}
\end{figure*}


\begin{figure*}[th]
   \centering
   \includegraphics[scale=0.56789]{figs/fig-validation-bayesian-clock3-3datasets}

   \caption{Posterior distributions for three replicate datasets in the Bayesian
      simulation of figure \ref{fig:validation-bayesian-clock3}. %
   }  \label{fig:validation-bayesian-clock3-3datasets}
\end{figure*}


\begin{figure*}[th]
  \centering
  \includegraphics[scale=0.425]{figs/fig-simulation-A01-jc-gtr} \\
  
  \caption{Posterior probabilities for the MAP tree inferred under the clock1+JC model
  plotted against those under clock1+GTR+$\Gamma$ in \textsc{bpp} analysis of data
  simulated under GTR+$\Gamma$ with $\bar\nu=0.01$ (fig.~\ref{fig:tree-4s} and table
  \ref{table:simulation-3s4s}).  Only replicates in which the two models inferred the same
  MAP tree are plotted, with black dots if the MAP tree is the correct tree and red dots
  otherwise.  The first two rows are for data including an outgroup and the two last rows
  are without the outgroup.  The model assumes either the presence of locus-rate variation
  (LR) or a constant rate for all loci (No LR).  The counts in the upper left corner are
  in the order (TT, TF, FT, FF), with TT: GTR true tree/JC true tree, TF: GTR true tree/JC
  wrong tree, FT: GTR wrong tree/JC true tree, and FF: GTR wrong tree/JC wrong tree.  For
  example, in the case of 10 loci with locus-rate variation, the counts ``(48, 6, 4, 42)''
  mean that GTR+$\Gamma$ was correct in $54 = 48+6$ replicates, while JC recovered the
  true tree in $52 = 48+4$ cases (table \ref{table:simulation-3s4s}). %
} \label{fig:simulation-A01-jc-gtr}
\end{figure*}

\begin{figure*}[th]
  \centering
  \includegraphics[scale=0.456789]{figs/fig-gibbon-blocks-A01-jc-gtrg} \\
  
  \caption{Posterior probabilities for species trees 1 and 2 (fig.~\ref{fig:gibbon-trees})
  in the A01 analysis by \textsc{bpp} of blocks of loci from the gibbon genome under the
  JC and GTR+$\Gamma_4$ models.  The strict molecular clock (clock 1) is assumed, with one
  rate for all loci, and the prior settings are the same as in figure
  \ref{fig:gibbon-A01-models}.  There are 11 coding blocks (each of 1000 loci) and 24
  noncoding blocks (each of 500 loci), from figure 3A\&B of \citet{Shi2018}, and each was
  analyzed under the JC (left) and GTR+$\Gamma_4$ (right) models.  Data of block 1 were
  used in figures \ref{fig:gibbon-A01-models}, \ref{fig:gibbon-A01-prior},
  \ref{fig:gibbon-A00-models-paras}, \& \ref{fig:gibbon-A00-prior-paras}. %
} \label{fig:gibbon-blocks-A01-jc-gtrg}
\end{figure*}


\begin{figure*}[th]
	\centering
	\includegraphics[scale=0.6543210]{figs/fig-ratite-A01-summary} \\
	
	\caption{Posterior probabilities for the MAP tree in \textsc{bpp} analysis of the
		250-loci ratite UCE data under four independent-rates models (clock), specified as \\ %
		%
		(a) \texttt{\small iid LN (locusrate = 1 0 0 5 iid, clock = 2 2 20 5 iid LN)}; \\ %
		(b) \texttt{\small iid G \  (locusrate = 1 0 0 5 iid, clock = 2 2 20 5 iid G)};  \\ %
		(c) \texttt{\small dir LN (ocusrate = 1 0 0 5 dir, clock = 2 2 20 5 dir LN)}; \\ %
		(d) \texttt{\small dir G \  (locusrate = 1 0 0 5 dir, clock = 2 2 20 5 dir G)}.  \\ %
		%
		For each of the four clock models, 40 replicate runs were conducted using four
		starting species trees and the differences among the replicate runs reflect MCMC
		mixing issues.  Tree 2 (fig.~\ref{fig:ratite-trees}) was the most common MAP tree. %
	} \label{fig:ratite-A01-summary}
\end{figure*}

\begin{figure*}[th]
  \centering
  \includegraphics[scale=0.987654321]{figs/fig-control-files}

  \caption{ (\textbf{a}) Sample control file \texttt{MCcoal.ctl} for simulating one
	replicate dataset of 200 loci (with sequence length of 500 sites) under the
	independent-rates model (clock 2).  The example uses the GTR+$\Gamma_5$ model with $k=5$
	categories (\texttt{model} and \texttt{alpha\_siterate}), sampling the base frequencies
	($\pi_T, \pi_C, \pi_A, \pi_G$), relative rates (exchangeabilities) ($a,b,c,d,e,f$)
	\citep{Yang1994a} from Dirichlet distributions, and the gamma shape parameter from
	$G(2,2)$ \citep{Yang1994b}.  %
	(\textbf{b}) Sample control file \texttt{bpp.ctl} for species tree estimation
	(\texttt{A01: speciesdelimitation=0, speciestree=1}) using a dataset of 200 loci under
	the independent-rates model (clock 2) and GTR+$\Gamma_5$, with gamma priors on $\tau$ and
	$\theta$. %
} \label{fig:control-files}
\end{figure*}


\FloatBarrier

\begin{table*}[ht]
   \begin{small}
      \centering

      \caption{Species trees and node supports inferred by \textsc{astral} from three sets
         of ratite data (UCEs, Introns, and CNEEs) using different outgroups (ostrich and
         chicken, ostrich only, or chicken only) } \label{table:ratite-astral}

      \begin{tabular}{rccccccccc}
         \toprule
         &  \multicolumn{3}{c}{Ostrich and Chicken} & \multicolumn{3}{c}{Ostrich} & \multicolumn{3}{c}{Chicken} \\
         \cmidrule(l{2pt}r{2pt}){2-4}  \cmidrule(l{2pt}r{2pt}){5-7}  \cmidrule(l{2pt}r{2pt}){8-10}
         No. loci & Tree & N1 & N2 & Tree & N1 & N2 & Tree & N1 & N2 \\
         \midrule
         UCEs  \\
         loci  & 1,997  &      &      & 2,054  &      &      & 2,278 \\
         250   & tree 1 & 0.82 & 0.48 & tree 2 & 0.93 & 0.67 & tree 1 & 0.53 & 1 \\
         500   & tree a & 0.54 & 0.33 & tree 2 & 0.92 & 0.78 & tree 1 & 0.67 & 1 \\
         1000  & tree 2 & 0.50 & 0.80 & tree 2 & 0.87 & 0.90 & tree 1 & 0.95 & 1 \\
         All   & tree 2 & 0.56 & 0.99 & tree 3 & 0.62 & 0.98 & tree 1 & 1    & 1 \\ \\

         Introns \\
         loci  & 1,736  &      &      & 1,951  &      &      & 2,654 \\
         250   & tree 2 & 0.68 & 0.47 & tree 2 & 0.95 & 0.43 & tree a & 0.44 & 1 \\
         500   & tree 2 & 0.77 & 0.55 & tree 2 & 0.90 & 0.69 & tree a & 0.51 & 1 \\
         1000  & tree 2 & 0.86 & 0.53 & tree 2 & 0.92 & 0.90 & tree 1 & 1 & 0.86 \\
         All   & tree 2 & 0.95 & 0.92 & tree 2 & 1 & 1 & tree 1 & 1 & 0.97 \\ \\

         CNEEs   \\
         loci   & 12,288 &      &      & 12,588 &      &      & 12,595 \\
         250    & tree 3 & 0.89 & 0.54 & tree 3 & 0.97 & 0.55 & tree 3 & 0.70 & 0.89 \\
         500    & tree 3 & 0.69 & 0.85 & tree 3 & 0.96 & 0.66 & tree 1 & 0.77 & 0.86 \\
         1000   & tree 3 & 0.48 & 0.99 & tree 3 & 0.84 & 0.92 & tree 1 & 0.88 & 0.98 \\
         2000   & tree 1 & 0.62 & 1    & tree 3 & 0.53 & 0.98 & tree 1 & 1 & 1 \\
         4000   & tree 1 & 0.81 & 1    & tree 2 & 0.55 & 1    & tree 1 & 1 & 1 \\
         8000   & tree 1 & 0.92 & 1    & tree 2 & 0.56 & 1    & tree 1 & 1 & 1 \\
         All    & tree 1 & 0.99 & 1    & tree 3 & 0.45 & 1    & tree 1 & 1 & 1 \\
         \bottomrule
      \end{tabular}

      Note.--- Trees 1, 2 and 3 are in figure \ref{fig:ratite-trees}, where nodes N1 and N2
      are labelled.  Tree a groups the rheas with the emu-cassowary clade (node N1), and then
      joins kiwis (N2).  This tree is not supported in other datasets or analyses.  Nodes
      other than N1 and N2 in the three trees of figure \ref{fig:ratite-trees} had full
      support in all analyses and are not shown.  The original datasets, including both
      ostrich and chicken as outgroups, had 3158 UCE loci, 5016 introns loci, and 12,767
      CNEE loci \citep{Cloutier2019}, whereas the total number of loci after our filtering
      is shown in the table.  The subsets consist of the first sets of loci; for example,
      the 250-loci UCE dataset when the outgroup is ostrich consists of the first 250 of the
      2054 loci.
   \end{small}
\end{table*}

\end{document}
